# Supplementary material for: Association between Barthel Index, Grip Strength, and Physical Activity Level at Admission and Prognosis in Community-Acquired Pneumonia: A Prospective Cohort Study
Source: J Clin Med. 2022 Oct 27;11(21):6326. doi: 10.3390/jcm11216326 (PMC9653820; doi:10.3390/jcm11216326)
Supplement: Supplementary file 1 [file jcm-11-06326-s001.zip]

Archive with 2 entries (2 files):
- STROBE-checklist-Functional status.pdf
- Supplementary material_major revision.pdf
